# Supplementary material for: SARS-CoV-2-Associated ssRNAs Activate Human Neutrophils in a TLR8-Dependent Fashion
Source: Cells. 2022 Nov 26;11(23):3785. doi: 10.3390/cells11233785 (PMC9738506; doi:10.3390/cells11233785)
Supplement: Supplementary file 1 [file cells-11-03785-s001.zip]

Archive with 1 entries (1 files):
- cells-1967303-supplementary.pdf
